# Supplementary material for: Assessment of Non-Invasive Measurements of Oxygen Saturation and Heart Rate with an Apple Smartwatch: Comparison with a Standard Pulse Oximeter
Source: J Clin Med. 2022 Mar 8;11(6):1467. doi: 10.3390/jcm11061467 (PMC8951323; doi:10.3390/jcm11061467)
Supplement: Supplementary file 1 [file jcm-11-01467-s001.zip]

Archive with 2 entries (2 files):
- jcm-1599002-supplementary file S1.pdf
- jcm-1599002-supplementary file S2.pdf
